# Supplementary material for: Investigations of In Vitro Anti-Acetylcholinesterase, Anti-Diabetic, Anti-Inflammatory, and Anti-Cancer Efficacy of Garden Cress (Lepidium sativum Linn.) Seed Extracts, as Well as In Vivo Biochemical and Hematological Assays
Source: Pharmaceutics. 2025 Mar 31;17(4):446. doi: 10.3390/pharmaceutics17040446 (PMC12030678; doi:10.3390/pharmaceutics17040446)
Supplement: Supplementary file 1 [file pharmaceutics-17-00446-s001.zip]

Archive with 1 entries (1 files):
- pharmaceutics-3512644-supplementary.pdf
